# Supplementary material for: Paraphlomis kuankuoshuiensis (Lamiaceae), a new species from the limestone areas of northern Guizhou, China
Source: PhytoKeys. 2020 Jan 15;139:13–20. doi: 10.3897/phytokeys.139.47055 (PMC6976690; doi:10.3897/phytokeys.139.47055)
Supplement: XML Treatment for Paraphlomis kuankuoshuiensis [file phytokeys.139.47055-treatment1.xml]

<!DOCTYPE tp:taxon-treatment
  PUBLIC "-//TaxonX//DTD Taxonomic Treatment Publishing DTD v0 20100105//EN" "tax-treatment-NSO.dtd">
<tp:taxon-treatment xmlns:tp="http://www.plazi.org/taxpub"><tp:treatment-meta><kwd-group><label>Taxon classification</label><kwd><named-content xmlns:xlink="http://www.w3.org/1999/xlink" content-type="kingdom">Plantae</named-content></kwd><kwd><named-content xmlns:xlink="http://www.w3.org/1999/xlink" content-type="order">Lamiales</named-content></kwd><kwd><named-content xmlns:xlink="http://www.w3.org/1999/xlink" content-type="family">Lamiaceae</named-content></kwd></kwd-group><mixed-citation publication-type="journal"><person-group><name><surname>Zhang</surname><given-names>Ren-Bo</given-names></name><name><surname>Deng</surname><given-names>Tan</given-names></name><name><surname>Dou</surname><given-names>Quan-Li</given-names></name><name><surname>Wei</surname><given-names>Ruo-Xun</given-names></name><name><surname>He</surname><given-names>Lin</given-names></name><name><surname>Ma</surname><given-names>Chong-Bo</given-names></name><name><surname>Zhao</surname><given-names>Sheng</given-names></name><name><surname>Hu</surname><given-names>Shun</given-names></name></person-group><article-title><italic><tp:taxon-name><tp:taxon-name-part taxon-name-part-type="genus" reg="Paraphlomis">Paraphlomis</tp:taxon-name-part> <tp:taxon-name-part taxon-name-part-type="species" reg="kuankuoshuiensis">kuankuoshuiensis</tp:taxon-name-part></tp:taxon-name></italic> (<tp:taxon-name><tp:taxon-name-part taxon-name-part-type="family">Lamiaceae</tp:taxon-name-part></tp:taxon-name>), a new species from the limestone areas of northern Guizhou, China</article-title><source>PhytoKeys</source><day>15</day><month>1</month><year>2020</year><volume>139</volume><fpage>13</fpage><lpage>20</lpage><pub-id pub-id-type="doi">10.3897/phytokeys.139.47055</pub-id></mixed-citation></tp:treatment-meta><tp:nomenclature><tp:taxon-name><object-id xmlns:xlink="http://www.w3.org/1999/xlink" content-type="arpha" xlink:type="simple">7527396F-9D02-58C8-9773-223C61A1E42F</object-id>
            <tp:taxon-name-part taxon-name-part-type="genus" reg="Paraphlomis">Paraphlomis</tp:taxon-name-part>
            <tp:taxon-name-part taxon-name-part-type="species" reg="kuankuoshuiensis">kuankuoshuiensis</tp:taxon-name-part>
            <object-id xmlns:xlink="http://www.w3.org/1999/xlink" content-type="ipni" xlink:type="simple">urn:lsid:ipni.org:names:77204425-1</object-id>
          </tp:taxon-name><tp:taxon-authority>R.B.Zhang, D.Tan &amp; C.B.Ma</tp:taxon-authority><tp:taxon-status xmlns:xlink="http://www.w3.org/1999/xlink" xlink:type="simple">sp. nov.</tp:taxon-status><xref ref-type="fig" rid="F1">Figs 1</xref><xref ref-type="fig" rid="F2">, 2</xref></tp:nomenclature><tp:treatment-sec sec-type="diagnosis" id="SECID0ENAAE"><title>Diagnosis.</title><p><italic><tp:taxon-name><tp:taxon-name-part taxon-name-part-type="genus" reg="Paraphlomis">Paraphlomis</tp:taxon-name-part> <tp:taxon-name-part taxon-name-part-type="species" reg="kuankuoshuiensis">kuankuoshuiensis</tp:taxon-name-part></tp:taxon-name></italic> can be distinguished from the morphologically similar species <italic><tp:taxon-name><tp:taxon-name-part taxon-name-part-type="genus" reg="Paraphlomis">P.</tp:taxon-name-part> <tp:taxon-name-part taxon-name-part-type="species" reg="patentisetulosa">patentisetulosa</tp:taxon-name-part></tp:taxon-name>, <tp:taxon-name><tp:taxon-name-part taxon-name-part-type="genus" reg="Paraphlomis">P.</tp:taxon-name-part> <tp:taxon-name-part taxon-name-part-type="species" reg="hispida">hispida</tp:taxon-name-part></tp:taxon-name></italic>, and <italic><tp:taxon-name><tp:taxon-name-part taxon-name-part-type="genus" reg="Paraphlomis">P.</tp:taxon-name-part> <tp:taxon-name-part taxon-name-part-type="species" reg="hirsutissima">hirsutissima</tp:taxon-name-part></tp:taxon-name></italic> by its very short stem (&lt; 7 cm) with one or two short internodes (giving the impression of having a tuft of basal leaves). The three closely related species have stems longer than 15 cm and more internodes. The new species has sparsely setose hairs on the outer surface of the calyces (vs. finely or densely) and short fruiting calyces (5-6 cm vs. 7 cm, 8-9 cm, and to 11 cm). There are some other diagnostic characters between the new species and its three closely related species (Table <xref ref-type="table" rid="T1">1</xref>). The flowering from July to August and fruiting from August to September are quite different from the three species (vs. fruiting from November to January). It grows on bare steep rocks, which is a distinctive habitat. The new species distributes in Guizhou Province and is far away from the other three species (Fig. <xref ref-type="fig" rid="F3">3</xref>).</p><table-wrap id="T1" position="float" orientation="portrait"><label>Table 1.</label><caption><p>Comparing the diagnostics of <italic><tp:taxon-name><tp:taxon-name-part taxon-name-part-type="genus" reg="Paraphlomis">Paraphlomis</tp:taxon-name-part> <tp:taxon-name-part taxon-name-part-type="species" reg="kuankuoshuiensis">kuankuoshuiensis</tp:taxon-name-part></tp:taxon-name></italic> sp. nov., <italic><tp:taxon-name><tp:taxon-name-part taxon-name-part-type="genus" reg="Paraphlomis">P.</tp:taxon-name-part> <tp:taxon-name-part taxon-name-part-type="species" reg="patentisetulosa">patentisetulosa</tp:taxon-name-part></tp:taxon-name></italic>, <italic><tp:taxon-name><tp:taxon-name-part taxon-name-part-type="genus" reg="Paraphlomis">P.</tp:taxon-name-part> <tp:taxon-name-part taxon-name-part-type="species" reg="hispida">hispida</tp:taxon-name-part></tp:taxon-name></italic>, and <italic><tp:taxon-name><tp:taxon-name-part taxon-name-part-type="genus" reg="Paraphlomis">P.</tp:taxon-name-part> <tp:taxon-name-part taxon-name-part-type="species" reg="hirsutissima">hirsutissima</tp:taxon-name-part></tp:taxon-name></italic>.</p></caption><table id="TID0EZPAE" rules="all"><tbody><tr><td rowspan="1" colspan="2">
                    <bold>Traits</bold>
                  </td><td rowspan="1" colspan="1">
                    <bold><italic><tp:taxon-name><tp:taxon-name-part taxon-name-part-type="genus" reg="Paraphlomis">P.</tp:taxon-name-part> <tp:taxon-name-part taxon-name-part-type="species" reg="kuankuoshuiensis">kuankuoshuiensis</tp:taxon-name-part></tp:taxon-name></italic> sp. nov.</bold>
                  </td><td rowspan="1" colspan="1">
                    <bold><italic><tp:taxon-name><tp:taxon-name-part taxon-name-part-type="genus" reg="Paraphlomis">P.</tp:taxon-name-part> <tp:taxon-name-part taxon-name-part-type="species" reg="patentisetulosa">patentisetulosa</tp:taxon-name-part></tp:taxon-name></italic></bold>
                  </td><td rowspan="1" colspan="1">
                    <bold><italic><tp:taxon-name><tp:taxon-name-part taxon-name-part-type="genus" reg="Paraphlomis">P.</tp:taxon-name-part> <tp:taxon-name-part taxon-name-part-type="species" reg="hispida">hispida</tp:taxon-name-part></tp:taxon-name></italic></bold>
                  </td><td rowspan="1" colspan="1">
                    <bold><italic><tp:taxon-name><tp:taxon-name-part taxon-name-part-type="genus" reg="Paraphlomis">P.</tp:taxon-name-part> <tp:taxon-name-part taxon-name-part-type="species" reg="hirsutissima">hirsutissima</tp:taxon-name-part></tp:taxon-name></italic></bold>
                  </td></tr><tr><td rowspan="3" colspan="1">Stems</td><td rowspan="1" colspan="1">Height (cm)</td><td rowspan="1" colspan="1">
                    <bold>2–7</bold>
                  </td><td rowspan="1" colspan="1">15–25</td><td rowspan="1" colspan="1">Ca. 60</td><td rowspan="1" colspan="1">&gt; 20</td></tr><tr><td rowspan="1" colspan="1">Habit</td><td rowspan="1" colspan="1">
                    <bold>Erect and tufted</bold>
                  </td><td rowspan="1" colspan="1">Ascending</td><td rowspan="1" colspan="1">Slightly ascending</td><td rowspan="1" colspan="1">Flexuous</td></tr><tr><td rowspan="1" colspan="1">Habitat</td><td rowspan="1" colspan="1">
                    <bold>Steep rock surface beside stream</bold>
                  </td><td rowspan="1" colspan="1">Beside stream</td><td rowspan="1" colspan="1">In tropical forests or thickets</td><td rowspan="1" colspan="1">In gravels below tropical forests</td></tr><tr><td rowspan="1" colspan="2">Leaf blades (cm)</td><td rowspan="1" colspan="1">10–<bold>37</bold> × 3–8</td><td rowspan="1" colspan="1">5.5–14.5 × 2.5–7</td><td rowspan="1" colspan="1">3–20 × 1.8–11.5</td><td rowspan="1" colspan="1">5.5–13 × 2–5</td></tr><tr><td rowspan="5" colspan="1">Fruiting calyces</td><td rowspan="1" colspan="1">Shape</td><td rowspan="1" colspan="1">Tubular-campanulate</td><td rowspan="1" colspan="1">Tubular-campanulate</td><td rowspan="1" colspan="1">Tubular-campanulate</td><td rowspan="1" colspan="1">
                    <bold>Tubular</bold>
                  </td></tr><tr><td rowspan="1" colspan="1">Length (mm)</td><td rowspan="1" colspan="1">
                    <bold>5–6</bold>
                  </td><td rowspan="1" colspan="1">To 11</td><td rowspan="1" colspan="1">Ca. 7</td><td rowspan="1" colspan="1">8–9</td></tr><tr><td rowspan="1" colspan="1">Hairs</td><td rowspan="1" colspan="1"><bold>Sparsely</bold> bristly, glabrous inside</td><td rowspan="1" colspan="1">Finely bristly outside</td><td rowspan="1" colspan="1">Densely hispid, glabrous inside</td><td rowspan="1" colspan="1">?</td></tr><tr><td rowspan="1" colspan="1">Tooth length (mm)</td><td rowspan="1" colspan="1">Ca. 2</td><td rowspan="1" colspan="1">Ca. 3</td><td rowspan="1" colspan="1">
                    <bold>Ca. 5</bold>
                  </td><td rowspan="1" colspan="1">Ca. 2</td></tr><tr><td rowspan="1" colspan="1">Tooth direction</td><td rowspan="1" colspan="1">Erect</td><td rowspan="1" colspan="1">Erect</td><td rowspan="1" colspan="1">Erect</td><td rowspan="1" colspan="1">
                    <bold>Reflexed</bold>
                  </td></tr><tr><td rowspan="1" colspan="2">Nutlet apices</td><td rowspan="1" colspan="1">Truncate</td><td rowspan="1" colspan="1">
                    <bold>Rounded</bold>
                  </td><td rowspan="1" colspan="1">Truncate</td><td rowspan="1" colspan="1">?</td></tr><tr><td rowspan="1" colspan="2">Fl.</td><td rowspan="1" colspan="1">
                    <bold>Jul–Aug</bold>
                  </td><td rowspan="1" colspan="1">?</td><td rowspan="1" colspan="1">?</td><td rowspan="1" colspan="1">?</td></tr><tr><td rowspan="1" colspan="2">Fr.</td><td rowspan="1" colspan="1">
                    <bold>Aug–Sep</bold>
                  </td><td rowspan="1" colspan="1">Nov</td><td rowspan="1" colspan="1">Nov–Jan</td><td rowspan="1" colspan="1">Jan</td></tr><tr><td rowspan="1" colspan="2">Distributed province in China</td><td rowspan="1" colspan="1">
                    <bold>Guizhou</bold>
                  </td><td rowspan="1" colspan="1">Guangdong</td><td rowspan="1" colspan="1">Yunnan [Vietnam]</td><td rowspan="1" colspan="1">Yunnan</td></tr></tbody></table><table-wrap-foot><fn><p>Note: question mark (?) indicates that that character is not described in the references.</p></fn></table-wrap-foot></table-wrap><fig id="F1" position="float" orientation="portrait"><object-id xmlns:xlink="http://www.w3.org/1999/xlink" content-type="doi" xlink:type="simple">10.3897/phytokeys.139.47055.figure1</object-id><object-id xmlns:xlink="http://www.w3.org/1999/xlink" content-type="arpha" xlink:type="simple">7103BF44-E78E-5CC3-BBCF-CF3B3D44AE1B</object-id><label>Figure 1.</label><caption><p><italic><tp:taxon-name><tp:taxon-name-part taxon-name-part-type="genus" reg="Paraphlomis">Paraphlomis</tp:taxon-name-part> <tp:taxon-name-part taxon-name-part-type="species" reg="kuankuoshuiensis">kuankuoshuiensis</tp:taxon-name-part></tp:taxon-name></italic> spe. nov. <bold>A</bold> natural habitat <bold>B</bold> flowering plant <bold>C</bold> short and tufted stems <bold>D</bold> rhizome <bold>E–F</bold> calyces <bold>G</bold> bracteoles <bold>H</bold> frontal view of verticillaster <bold>I</bold> lateral view of verticillaster <bold>J–K</bold> corolla <bold>L</bold> anthers <bold>M</bold> front view of corolla <bold>N</bold> fresh nutlets and fruiting calyx <bold>O</bold> dried nutlets. Photographed by Ren-Bo Zhang.</p></caption><graphic xmlns:xlink="http://www.w3.org/1999/xlink" xlink:href="phytokeys-139-013-g001.jpg" position="float" orientation="portrait" xlink:type="simple" id="oo_371991.jpg"><uri content-type="original_file" xlink:type="simple">https://binary.pensoft.net/fig/371991</uri></graphic></fig><fig id="F2" position="float" orientation="portrait"><object-id xmlns:xlink="http://www.w3.org/1999/xlink" content-type="doi" xlink:type="simple">10.3897/phytokeys.139.47055.figure2</object-id><object-id xmlns:xlink="http://www.w3.org/1999/xlink" content-type="arpha" xlink:type="simple">0EAA88A3-52ED-5A4A-83E8-AF495FA62124</object-id><label>Figure 2.</label><caption><p><italic><tp:taxon-name><tp:taxon-name-part taxon-name-part-type="genus" reg="Paraphlomis">Paraphlomis</tp:taxon-name-part> <tp:taxon-name-part taxon-name-part-type="species" reg="kuankuoshuiensis">kuankuoshuiensis</tp:taxon-name-part></tp:taxon-name></italic> sp. nov. <bold>A</bold> flowering plant <bold>B</bold> pistil <bold>C</bold> flower <bold>D</bold> front view of corolla <bold>E</bold> opened corolla <bold>F</bold> leaf <bold>G</bold> opened calyx <bold>H</bold> nutlet. Drawn by Tan Deng.</p></caption><graphic xmlns:xlink="http://www.w3.org/1999/xlink" xlink:href="phytokeys-139-013-g002.jpg" position="float" orientation="portrait" xlink:type="simple" id="oo_371992.jpg"><uri content-type="original_file" xlink:type="simple">https://binary.pensoft.net/fig/371992</uri></graphic></fig><fig id="F3" position="float" orientation="portrait"><object-id xmlns:xlink="http://www.w3.org/1999/xlink" content-type="doi" xlink:type="simple">10.3897/phytokeys.139.47055.figure3</object-id><object-id xmlns:xlink="http://www.w3.org/1999/xlink" content-type="arpha" xlink:type="simple">9221D0B2-12E2-578C-B999-ADA291B3F047</object-id><label>Figure 3.</label><caption><p>The geographical distribution of <italic><tp:taxon-name><tp:taxon-name-part taxon-name-part-type="genus" reg="Paraphlomis">Paraphlomis</tp:taxon-name-part> <tp:taxon-name-part taxon-name-part-type="species" reg="kuankuoshuiensis">kuankuoshuiensis</tp:taxon-name-part></tp:taxon-name></italic> sp. nov. and its three closely related species.</p></caption><graphic xmlns:xlink="http://www.w3.org/1999/xlink" xlink:href="phytokeys-139-013-g003.jpg" position="float" orientation="portrait" xlink:type="simple" id="oo_371993.jpg"><uri content-type="original_file" xlink:type="simple">https://binary.pensoft.net/fig/371993</uri></graphic></fig></tp:treatment-sec><tp:treatment-sec sec-type="material" id="SECID0EOSAE"><title>Type.</title><p>CHINA. Guizhou Province, Zunyi City, Suiyang County, Kuankuoshui National Natural Reserve, on moist rocks, <named-content xmlns:xlink="http://www.w3.org/1999/xlink" content-type="dwc:verbatimCoordinates" xlink:type="simple"><named-content content-type="geo-json" specific-use="{&#34;type&#34;:&#34;Point&#34;,&#34;coordinates&#34;:[107.066667,28.183333]}" id="NCID0EXSAE" xlink:type="simple">28°11'N, 107°04'E</named-content></named-content>, 820 m alt., 22 July 2019, <italic>ZRB1509</italic> (fl., holotype ZY!, isotype IBK!), 24 August 2019 <italic>ZRB1575</italic> (fr., paratype ZY!).</p></tp:treatment-sec><tp:treatment-sec sec-type="description" id="SECID0EATAE"><title>Description.</title><p>Perennial herb. <bold><italic>Rhizomes</italic></bold> short, 2–4 cm, dense and fibrous roots. <bold><italic>Stems</italic></bold> 2–5 (–7), unbranched, 2–7 cm, slightly grooved, densely strigose, with 1 or 2 pairs of leaves for each stem. <bold><italic>Leaves</italic></bold> long elliptic or long obovate, (thickly) papery, 10–37 × 3–8 cm, apex obtuse or acute, base cuneate, margin serrulate; petioles 0.5–4 cm, adaxially slightly grooved, strigose; lateral veins in 8–12 pairs, obviously concave above and slightly raised below; adaxial surfaces and abaxial veins densely strigose. <bold><italic>Inflorescence</italic></bold> with one to two verticillasters; verticillasters 7-46-flowered; flowers shortly petiolate; apical opposite cymes globose, pseudoterminal; bracteoles linear-lanceolate, ca. 5 mm, margin ciliolate. <bold><italic>Calyx</italic></bold> tubular-campaniform, red; tube 5–6 mm, sparsely bristled, 10 veins; 5 teeth, unequal, triangular-lanceolate, 1–2 mm. <bold><italic>Corolla</italic></bold> white, 2-lipped, ca. 2.2 cm; tube obliquely hairy annulate inside; upper lip oblong, entire, galeate, with pink spots outside; lower lip 3-lobed, with a pink-striped interior and larger middle lobe. <bold><italic>Stamens</italic></bold> 4, anterior pair longer, all rising under upper corolla lip; filaments puberulent; anthers two-loculed, forked. <bold><italic>Style</italic></bold> filiform, exceeding stamens, apex 2-lobed, lobes subequal. <bold><italic>Ovary</italic></bold> 4-loculed, small ovary apex truncate, glabrous. <bold><italic>Disc</italic></bold> ring like, not obvious. <bold>Nutlets</bold> ca. 2.5 mm long, apex truncate, base attenuate. <bold><italic>Fl.</italic></bold> Jul–Aug. <bold><italic>Fr.</italic></bold> Aug–Sep.</p></tp:treatment-sec><tp:treatment-sec sec-type="distribution" id="SECID0E3UAE"><title>Distribution and habitat.</title><p>Based on current field observations, <italic><tp:taxon-name><tp:taxon-name-part taxon-name-part-type="genus" reg="Paraphlomis">P.</tp:taxon-name-part> <tp:taxon-name-part taxon-name-part-type="species" reg="kuankuoshuiensis">kuankuoshuiensis</tp:taxon-name-part></tp:taxon-name></italic> is only located in the Dazhuxi and Matixi valleys, the Kuankuoshui National Natural Reserve, Suiyang County, Guizhou Province. The area has a subtropical monsoon climate and it is wet but not seasonly dry. It grows on moist steep limestone rocks (almost bare) beside streams at an altitude of approximately 820 m, and in groups of several thousand individuals.</p></tp:treatment-sec><tp:treatment-sec sec-type="conservation status" id="SECID0ENVAE"><title>Conservation status.</title><p>This species is currently known to only occur in two valleys, with a population numbering several thousand individuals. It is suggested it be placed in the Near Threatened IUCN category (<xref ref-type="bibr" rid="B5">IUCN 2017</xref>).</p></tp:treatment-sec><tp:treatment-sec sec-type="phenology" id="SECID0EXVAE"><title>Phenology.</title><p>This new species was observed flowering from July to August and fruiting from August to September.</p></tp:treatment-sec><tp:treatment-sec sec-type="etymology" id="SECID0E3VAE"><title>Etymology.</title><p>The specific epithet ‘<italic>kuankuoshuiensis</italic>’ is derived from the plant’s locality: Kuankuoshui National Natural Reserve, Guizhou Province, China.</p></tp:treatment-sec><ref-list><ref id="B5"><mixed-citation xmlns:xlink="http://www.w3.org/1999/xlink" xlink:type="simple"><institution xlink:type="simple">IUCN</institution> (<year>2017</year>) Guidelines for using the IUCN red list categories and criteria. Version 13. Pre-pared by the Standards and Petitions Subcommittee. <ext-link xlink:type="simple" ext-link-type="uri" xlink:href="https://www.iucnredlist.org/resourc-es/redlistguidelines">https://www.iucnredlist.org/resourc-es/redlistguidelines</ext-link></mixed-citation></ref></ref-list></tp:taxon-treatment>
